# Supplementary material for: Characterizing the Proliferation Patterns of Representative Microsporidian Species Enlightens Future Studies of Infection Mechanisms
Source: Pathogens. 2022 Nov 15;11(11):1352. doi: 10.3390/pathogens11111352 (PMC9692852; doi:10.3390/pathogens11111352)
Supplement: Supplementary file 1 [file pathogens-11-01352-s001.zip]

Archive with 1 entries (1 files):
- pathogens-1998070-supplementary.pdf
